# Supplementary material for: miR-379-5p retards the proliferation and differentiation of goat skeletal muscle satellite cells by targeting LIN28B
Source: Front Vet Sci. 2025 Dec 4;12:1694160. doi: 10.3389/fvets.2025.1694160 (PMC12711551; doi:10.3389/fvets.2025.1694160)
Supplement: Supplementary file 1 [file Data_Sheet_1.zip]

Archive with 2 entries (1 files):
- supplement table/
- supplement table/supplement table S1.docx
